# Supplementary material for: Molecular epidemiology of Brucella abortus in Shandong, China: high-resolution insights from combined MLVA-16 and core genome SNP analysis
Source: Front Microbiol. 2025 Oct 23;16:1695815. doi: 10.3389/fmicb.2025.1695815 (PMC12588999; doi:10.3389/fmicb.2025.1695815)
Supplement: SUPPLEMENTARY TABLE S1 — Oligonucleotide primers, PCR reaction mixtures, and thermal cycling conditions used in this study. This table is provided as a separate Excel file (Supplementary Table S1.xlsx) containing the following three sheets: Sheet 1 (Primers): Oligonucleotide primers used in this study. Sheet 2 (Reaction_Mixture): Detailed PCR reaction components and their final concentrations. Sheet 3 (Cycling_Conditions): Thermal cycling parameters for both PCR assays. [file Table_1.xlsx]

## Sheet: Primers
Assay	Target	Primer Name	Sequence	Amplicon Size (bp)
BCSP31-PCR	Brucella spp.	Primer B4	5’-TGG CTC GGT TGC CAA TAT CAA-3’	224
		Primer B5	5’-CGC GCT TGC CTT TCA GGT CTG-3’
AMOS-PCR	B.abortus bv.1,2,4	Primer A	GAC GAA CGG AAT TTT TCC AAT CCC	498
	B.melitensis	Primer M	AAA TCG CGT CCT TGC TGG TCT GA	731
	B.suis bv.1	Primer O	CGG GTT CTG GCA CEA TCG TCG	285
	ovis	Primer S	GCG CGG TTT TCT GAA GGT TCA GG	961
		IS711	TGC CGA TCA CTT AAG GGC CTT CAT

## Sheet: Reaction_Mixture
Assay	Component	Volume (μL)	Final Concentration
BCSP31-PCR	2×MIX Buffer	10	1×Buffer
	Primer B4	0.4	0.2μM
	Primer B5	0.4	0.2μM
	Ultrapure H20	8.7
	DNA Template	0.5	10-100ng
	Total	20
AMOS-PCR	2×MIX Buffer	10	1×Buffer
	Primer IS711	0.4	0.2μM
	Primer A	0.4	0.2μM
	Primer M	0.4	0.2μM
	Primer O	0.4	0.2μM
	Primer S	0.4	0.2μM
	Ultrapure H20	7.5
	DNA Template	0.5	10-100ng
	Total	20

## Sheet: Cycling_Conditions
Step	Temperature	Time	Cycles
BCSP31-PCR
Initial Denaturation	93℃	5min
Denaturation	90℃	1min
Annealing	60℃	1min
Extension	72℃	1min	30
Final Extension	72℃	10min
AMOS-PCR
Initial Denaturation	95℃	5min
Denaturation	95℃	1min
Annealing	60℃	1min
Extension	72℃	1min	40
Final Extension	72℃	10min
