# Supplementary material for: Molecular epidemiology of Brucella abortus in Shandong, China: high-resolution insights from combined MLVA-16 and core genome SNP analysis
Source: Front Microbiol. 2025 Oct 23;16:1695815. doi: 10.3389/fmicb.2025.1695815 (PMC12588999; doi:10.3389/fmicb.2025.1695815)
Supplement: SUPPLEMENTARY TABLE S2 — Quality metrics and assembly statistics for the whole-genome sequencing data. The detailed content of Table S2 is provided as a separate Excel file (Supplementary Table S2.xlsx). [file Table_2.xlsx]

## Sheet: Sheet1
Strain	SRA Accession	Number of Reads	q20 (%)	q30 (%)	GC (%)	N50 (bp)	N90 (bp)
2021SD099	SRR35510059	8012146	97.71	93.51	57.26	308662	103485
2022SD136	SRR35510058	12747986	96.97	91.95	57.25	383876	119682
2023SD008	SRR35510054	9315560	95.74	90.85	57.25	363714	119682
2023SD025	SRR35510055	16182250	97.78	93.95	57.25	383911	189803
2023SD1010	SRR35510053	11603670	98.56	95.73	57.24	363651	137989
2023SD1036	SRR35510052	11794862	98.51	95.51	57.25	363701	138117
2023SD437	SRR35510051	10906966	97.89	94.26	57.25	363690	119682
2024SD020	SRR35510050	14549414	96.97	93.02	57.25	277918	119682
2024SD729	SRR35510049	11975700	99.04	97.13	57.25	383755	119682
2024SD815	SRR35510048	11025908	99.32	96.68	57.25	363708	137912
2024SD843	SRR35510057	10288796	99.34	96.72	57.25	383920	119682
2024SD866	SRR35510056	10459846	99.31	96.67	57.25	363705	189949
