# Supplementary material for: Molecular epidemiology of Brucella abortus in Shandong, China: high-resolution insights from combined MLVA-16 and core genome SNP analysis
Source: Front Microbiol. 2025 Oct 23;16:1695815. doi: 10.3389/fmicb.2025.1695815 (PMC12588999; doi:10.3389/fmicb.2025.1695815)
Supplement: SUPPLEMENTARY TABLE S3 — Complete MLVA-16 profiles for the strains analyzed in this study. Sheet 1 (UPGMA): Contains the Shandong isolates and Chinese reference strains used for UPGMA analysis (related to Figure 2 in the main text). Sheet 2 (MST): Contains the Shandong isolates and global reference strains used for MST analysis (related to Figure 3 in the main text). The detailed content is provided as a separate Excel file (Supplementary Table S3.xlsx). [file Table_3.xlsx]

## Sheet: UPGMA
strain	MLVA-8	MLVA-11	host	speciesbiovar	isolated_in	year	Bruce06	Bruce08	Bruce11	Bruce12	Bruce42	Bruce43	Bruce45	Bruce55	Bruce18	Bruce19	Bruce21	Bruce04	Bruce07	Bruce09	Bruce16	Bruce30
2021SD099	235	432	Human	B.abortus bv1	China:Shandong:Dongying	2021	2	5	4	12	2	2	3	3	6	43	8	3	6	3	3	5
2022SD136	36	72	Human	B.abortus bv3	China:Shandong:Linyi	2022	4	5	3	12	2	2	3	1	6	43	8	6	7	8	3	3
2023SD025	36	72	Human	B.abortus bv3	China:Shandong:Dezhou	2023	4	5	3	12	2	2	3	1	6	43	8	5	6	8	3	3
2023SD008	36	72	Human	B.abortus bv3	China:Shandong:Dezhou	2023	4	5	3	12	2	2	3	1	6	43	8	4	5	9	3	3
2023SD437	36	72	Human	B.abortus bv3	China:Shandong:Weifang	2023	4	5	3	12	2	2	3	1	6	43	8	4	5	6	3	3
2023SD1010	116	331	Human	B.abortus bv3	China:Shandong:Liaocheng	2023	4	5	2	12	2	2	3	1	6	43	8	5	5	7	8	3
2023SD1036	112	-	Human	B.abortus bv3	China:Shandong:Weifang	2023	4	5	3	12	2	2	3	3	7	41	8	5	6	3	3	3
2024SD020	36	72	Human	B.abortus bv3	China:Shandong:Dongying	2024	4	5	3	12	2	2	3	1	6	43	8	5	6	5	3	3
2024SD729	36	72	Human	B.abortus bv3	China:Shandong:Rizhao	2024	4	5	3	12	2	2	3	1	6	43	8	5	6	9	3	3
2024SD815	-	-	Human	B.abortus bv3	China:Shandong:Yantai	2024	4	5	3	12	2	3	3	1	8	43	8	4	6	3	3	3
2024SD843	36	72	Human	B.abortus bv3	China:Shandong:Weifang	2024	4	5	3	12	2	2	3	1	6	43	8	4	7	11	3	3
2024SD866	36	72	Human	B.abortus bv3	China:Shandong:Weifang	2024	4	5	3	12	2	2	3	1	6	43	8	4	8	5	3	3
2011047	36	72	Cattle	B.abortus bv3	China:Xinjiang	2011	4	5	3	12	2	2	3	1	6	43	8	4	6	5	3	3
2011048	36	72	Cattle	B.abortus bv3	China:Xinjiang	2011	4	5	3	12	2	2	3	1	6	43	8	4	5	11	3	3
2011051	36	332	Cattle	B.abortus bv3	China:Hebei	2011	4	5	3	12	2	2	3	1	6	36	8	4	5	6	3	3
2011052	36	72	Cattle	B.abortus bv3	China:Hebei	2011	4	5	3	12	2	2	3	1	6	43	8	4	5	5	3	3
2011053	36	72	Cattle	B.abortus bv3	China:Hebei	2011	4	5	3	12	2	2	3	1	6	43	8	4	5	6	3	3
2011054	36	72	Cattle	B.abortus bv3	China:Hebei	2011	4	5	3	12	2	2	3	1	6	43	8	4	5	6	3	3
2011055	36	72	Cattle	B.abortus bv3	China:Hebei	2011	4	5	3	12	2	2	3	1	6	43	8	4	5	7	3	3
2011056	36	72	Cattle	B.abortus bv3	China:Hebei	2011	4	5	3	12	2	2	3	1	6	43	8	4	5	7	3	3
2011163	36	72	Cattle	B.abortus bv3	China:Xinjiang	2011	4	5	3	12	2	2	3	1	6	43	8	5	5	5	3	3
2011165	36	72	Human	B.abortus bv3	China:Chongqing	2011	4	5	3	12	2	2	3	1	6	43	8	4	7	7	3	3
2011166	36	72	Human	B.abortus bv3	China:Chongqing	2011	4	5	3	12	2	2	3	1	6	43	8	4	6	7	3	3
YLQ	36	72	Human	B.abortus bv3	China:Zhejiang	2006	4	5	3	12	2	2	3	1	6	43	8	4	6	7	3	3
8416	30	78	Human	B.abortus bv3	China:Inner Mongolia	2012	4	5	4	12	2	2	3	2	6	43	8	6	6	7	3	3
2010083	36	72	Cattle	B.abortus bv3	China:Heilongjiang	2010	4	5	3	12	2	2	3	1	6	43	8	4	7	8	3	3
2010084	36	72	Cattle	B.abortus bv3	China:Heilongjiang	2010	4	5	3	12	2	2	3	1	6	43	8	4	7	8	3	3
2010085	36	72	Cattle	B.abortus bv3	China:Heilongjiang	2010	4	5	3	12	2	2	3	1	6	43	8	4	7	8	3	3
2010086	36	72	Cattle	B.abortus bv3	China:Heilongjiang	2010	4	5	3	12	2	2	3	1	6	43	8	4	7	8	3	3
NM1051	36	72	Cattle	B.abortus bv3	China:Inner Mongolia	1984	4	5	3	12	2	2	3	1	6	43	8	6	4	8	3	3
NM1055	116	331	Cattle	B.abortus bv3	China:Inner Mongolia	1984	4	5	2	12	2	2	3	1	6	43	8	5	4	8	3	3
NM1057	37	77	Cattle	B.abortus bv1	China:Inner Mongolia	1984	4	5	4	12	2	2	3	1	6	43	8	5	4	3	4	5
NM1058	28	82	Cattle	B.abortus bv1	China:Inner Mongolia	1984	4	5	4	12	2	2	3	3	6	43	8	5	4	3	4	5
NM1061	112	210	Cattle	B.abortus bv3	China:Inner Mongolia	1984	4	5	3	12	2	2	3	3	6	43	8	5	4	7	3	3
NM1065	117	328	Cattle	B.abortus bv3	China:Inner Mongolia	1985	4	5	3	12	2	2	3	2	6	43	8	6	4	4	3	3
NM1066	36	72	Cattle	B.abortus bv3	China:Inner Mongolia	1985	4	5	3	12	2	2	3	1	6	43	8	5	4	4	3	3
NM1067	36	72	Cattle	B.abortus bv3	China:Inner Mongolia	1985	4	5	3	12	2	2	3	1	6	43	8	5	4	8	3	3
NM1068	36	72	Cattle	B.abortus bv3	China:Inner Mongolia	1985	4	5	3	12	2	2	3	1	6	43	8	6	7	7	3	3
NM1070	36	72	Sheep	B.abortus bv3	China:Inner Mongolia	1985	4	5	3	12	2	2	3	1	6	43	8	5	7	9	3	3
NM1071	112	210	Cattle	B.abortus bv3	China:Inner Mongolia	1985	4	5	3	12	2	2	3	3	6	43	8	5	4	3	3	3
NM1072	112	326	Cattle	B.abortus bv3	China:Inner Mongolia	1985	4	5	3	12	2	2	3	3	7	43	8	5	4	3	3	3
NM1074	112	326	Cattle	B.abortus bv3	China:Inner Mongolia	1985	4	5	3	12	2	2	3	3	7	43	8	5	4	3	3	3
NM1075	117	327	Cattle	B.abortus bv3	China:Inner Mongolia	1985	4	5	3	12	2	2	3	2	8	43	8	5	6	3	3	3
NM1076	28	82	Sheep	B.abortus bv1	China:Inner Mongolia	1985	4	5	4	12	2	2	3	3	6	43	8	5	4	3	4	5
NM1078	28	82	Sheep	B.abortus bv1	China:Inner Mongolia	1985	4	5	4	12	2	2	3	3	6	43	8	5	4	3	4	5
NM1079	28	82	Sheep	B.abortus bv1	China:Inner Mongolia	1985	4	5	4	12	2	2	3	3	6	43	8	5	4	3	4	5
NM1091	36	72	Cattle	B.abortus bv3	China:Inner Mongolia	1985	4	5	3	12	2	2	3	1	6	43	8	5	7	10	3	3
NM1102	112	326	Cattle	B.abortus bv3	China:Inner Mongolia	1985	4	5	3	12	2	2	3	3	7	43	8	6	4	3	4	3
NM1132	36	72	Cattle	B.abortus bv3	China:Inner Mongolia	1988	4	5	3	12	2	2	3	1	6	43	8	5	4	4	3	5
NM1133	36	72	Cattle	B.abortus bv3	China:Inner Mongolia	1988	4	5	3	12	2	2	3	1	6	43	8	5	4	8	3	3
NM1134	36	72	Cattle	B.abortus bv3	China:Inner Mongolia	1988	4	5	3	12	2	2	3	1	6	43	8	5	4	6	3	3
NM1135	36	72	Cattle	B.abortus bv3	China:Inner Mongolia	1988	4	5	3	12	2	2	3	1	6	43	8	5	4	6	3	3
NM1136	36	72	Cattle	B.abortus bv3	China:Inner Mongolia	1988	4	5	3	12	2	2	3	1	6	43	8	5	4	6	3	3
NM1137	36	72	Cattle	B.abortus bv3	China:Inner Mongolia	1988	4	5	3	12	2	2	3	1	6	43	8	5	4	6	3	3
NM1140	36	72	Cattle	B.abortus bv3	China:Inner Mongolia	1988	4	5	3	12	2	2	3	1	6	43	8	5	4	7	3	3
NM1146	36	72	Cattle	B.abortus bv3	China:Inner Mongolia	1988	4	5	3	12	2	2	3	1	6	43	8	5	4	7	3	3
NM1147	117	328	Cattle	B.abortus bv3	China:Inner Mongolia	1988	4	5	3	12	2	2	3	2	6	43	8	5	4	3	3	3
NM1148	36	72	Cattle	B.abortus bv3	China:Inner Mongolia	1988	4	5	3	12	2	2	3	1	6	43	8	5	4	7	3	3
NM1149	112	210	Cattle	B.abortus bv3	China:Inner Mongolia	1988	4	5	3	12	2	2	3	3	6	43	8	5	4	3	3	3
NM1156	36	72	Sheep	B.abortus bv3	China:Inner Mongolia	1988	4	5	3	12	2	2	3	1	6	43	8	6	4	4	3	3
NM1158	36	72	Cattle	B.abortus bv3	China:Inner Mongolia	1988	4	5	3	12	2	2	3	1	6	43	8	6	4	7	3	3
NM1020	36	72	Cattle	B.abortus bv3	China:Inner Mongolia	1989	4	5	3	12	2	2	3	1	6	43	8	5	7	8	3	3
NM1159	36	72	Cattle	B.abortus bv3	China:Inner Mongolia	1989	4	5	3	12	2	2	3	1	6	43	8	5	7	8	3	3
NM1161	112	326	Cattle	B.abortus bv3	China:Inner Mongolia	1989	4	5	3	12	2	2	3	3	7	43	8	6	4	3	4	3
NM1169	36	330	Cattle	B.abortus bv3	China:Inner Mongolia	1989	4	5	3	12	2	2	3	1	6	43	9	5	4	6	3	3
NM1170	36	72	Cattle	B.abortus bv3	China:Inner Mongolia	1989	4	5	3	12	2	2	3	1	6	43	8	5	4	5	3	3
NM1171	36	72	Cattle	B.abortus bv3	China:Inner Mongolia	1989	4	5	3	12	2	2	3	1	6	43	8	5	4	5	3	3
NM1172	36	72	Cattle	B.abortus bv3	China:Inner Mongolia	1989	4	5	3	12	2	2	3	1	6	43	8	5	4	5	3	3
NM1173	36	72	Cattle	B.abortus bv3	China:Inner Mongolia	1989	4	5	3	12	2	2	3	1	6	43	8	5	4	5	3	3
NM1175	36	72	Cattle	B.abortus bv3	China:Inner Mongolia	1990	4	5	3	12	2	2	3	1	6	43	8	6	4	7	3	3
NM1176	36	72	Cattle	B.abortus bv3	China:Inner Mongolia	1990	4	5	3	12	2	2	3	1	6	43	8	5	4	7	3	3
NM1177	36	72	Cattle	B.abortus bv3	China:Inner Mongolia	1990	4	5	3	12	2	2	3	1	6	43	8	5	4	8	3	3
NM1178	36	72	Cattle	B.abortus bv3	China:Inner Mongolia	1990	4	5	3	12	2	2	3	1	6	43	8	5	7	8	3	3
NM1179	36	72	Cattle	B.abortus bv3	China:Inner Mongolia	1990	4	5	3	12	2	2	3	1	6	43	8	5	7	8	3	3
NM1181	36	72	Cattle	B.abortus bv3	China:Inner Mongolia	1990	4	5	3	12	2	2	3	1	6	43	8	5	4	10	3	3
NM1185	36	72	Cattle	B.abortus bv3	China:Inner Mongolia	1990	4	5	3	12	2	2	3	1	6	43	8	6	4	5	3	3
NM1200	36	72	Cattle	B.abortus bv3	China:Inner Mongolia	1992	4	5	3	12	2	2	3	1	6	43	8	5	4	12	3	3
NM1210	112	210	Cattle	B.abortus bv3	China:Inner Mongolia	1993	4	5	3	12	2	2	3	3	6	43	8	5	4	3	3	5
NM1211	112	210	Cattle	B.abortus bv3	China:Inner Mongolia	1993	4	5	3	12	2	2	3	3	6	43	8	5	4	3	3	5
NM1215	36	72	Cattle	B.abortus bv3	China:Inner Mongolia	1994	4	5	3	12	2	2	3	1	6	43	8	5	4	7	3	3
NM1218	36	72	Cattle	B.abortus bv3	China:Inner Mongolia	1995	4	5	3	12	2	2	3	1	6	43	8	5	4	7	3	3
NM1219	36	72	Cattle	B.abortus bv3	China:Inner Mongolia	1995	4	5	3	12	2	2	3	1	6	43	8	5	5	7	3	3
NM-25	28	82	Sheep	B.abortus bv1	China:Inner Mongolia	2016	4	5	4	12	2	2	3	3	6	43	8	3	7	2	2	4
NM-26	28	82	Sheep	B.abortus bv1	China:Inner Mongolia	2016	4	5	4	12	2	2	3	3	6	43	8	3	7	2	2	3
057-1	112	210	Yak	B.abortus bv3	China:Qinghai	2015	4	5	3	12	2	2	3	3	6	43	8	5	4	3	3	3
057-2	112	210	Yak	B.abortus bv3	China:Qinghai	2015	4	5	3	12	2	2	3	3	6	43	8	6	4	3	3	3
061-1	112	210	Yak	B.abortus bv3	China:Qinghai	2015	4	5	3	12	2	2	3	3	6	43	8	6	4	3	3	3
CNBa092	36	72	-	B.abortus bv3	China:Beijing	1953	4	5	3	12	2	2	3	1	6	43	8	4	6	6	3	3
CNBa104	28	181	Cattle	B.abortus bv1	China:Shanghai	1954	4	5	4	12	2	2	3	3	6	41	8	3	4	3	3	5
CNBa091	28	82	Cattle	B.abortus bv2	China:Anhui	1955	4	5	4	12	2	2	3	3	6	43	8	3	4	3	3	5
CNBa109	37	77	Human	B.abortus bv1	China:Tianjin	1957	4	5	4	12	2	2	3	1	6	43	8	3	6	3	3	3
CNBa110	28	82	Human	B.abortus bv1	China:Tianjin	1957	4	5	4	12	2	2	3	3	6	43	8	3	6	3	3	5
CNBa093	28	82	Cattle	B.abortus bv1	China:Beijing	1959	4	5	4	12	2	2	3	3	6	43	8	3	6	3	3	5
CNBa113	28	82	Human	B.abortus bv1	China:Xinjiang	1960	4	5	4	12	2	2	3	3	6	43	8	3	6	3	3	5
CNBa114	28	82	Human	B.abortus bv1	China:Xinjiang	1960	4	5	4	12	2	2	3	3	6	43	8	3	6	3	3	5
CNBa115	112	210	Cattle	B.abortus bv3	China:Xinjiang	1961	4	5	3	12	2	2	3	3	6	43	8	3	7	11	3	5
CNBa118	117	328	Cattle	B.abortus bv3	China:Xinjiang	1961	4	5	3	12	2	2	3	2	6	43	8	3	7	11	3	3
CNBa105	37	77	Human	B.abortus bv1	China:Sichuan	1963	4	5	4	12	2	2	3	1	6	43	8	3	5	3	4	3
CNBa108	28	83	Human	B.abortus bv1	China:Sichuan	1963	4	5	4	12	2	2	3	3	5	43	8	3	5	3	4	5
CNBa103	37	77	Cattle	B.abortus bv1	China:Shanghai	1964	4	5	4	12	2	2	3	1	6	43	8	3	4	3	3	3
CNBa101	202	402	Cattle	B.abortus	China:Ningxia	1973	4	5	3	12	3	1	5	2	6	41	9	4	4	3	4	3
CNBa102	202	403	Human	B.abortus	China:Ningxia	1979	4	5	3	12	3	1	5	2	7	41	9	4	6	6	3	3
CNBa094	112	210	Yak	B.abortus bv9	China:Gansu	1980	4	5	3	12	2	2	3	3	6	43	8	5	8	3	3	3
CNBa095	112	210	Sheep	B.abortus bv9	China:Gansu	1980	4	5	3	12	2	2	3	3	6	43	8	5	8	3	3	3
CNBa096	112	210	Cattle	B.abortus bv9	China:Gansu	1980	4	5	3	12	2	2	3	3	6	43	8	5	8	3	3	3
CNBa097	117	327	Yak	B.abortus bv9	China:Gansu	1980	4	5	3	12	2	2	3	2	8	43	8	5	8	3	3	6
CNBa098	117	327	Goat	B.abortus bv9	China:Gansu	1980	4	5	3	12	2	2	3	2	8	43	8	5	8	3	3	4
CNBa099	117	327	Cattle	B.abortus bv9	China:Gansu	1980	4	5	3	12	2	2	3	2	8	43	8	5	8	3	3	4
CNBa111	36	72	Cattle	B.abortus bv9	China:Xinjiang	1980	4	5	3	12	2	2	3	1	6	43	8	5	8	3	3	3
CNBa112	36	72	Cattle	B.abortus bv9	China:Xinjiang	1980	4	5	3	12	2	2	3	1	6	43	8	5	8	3	3	3
CNBa116	112	210	Cattle	B.abortus bv9	China:Xinjiang	1980	4	5	3	12	2	2	3	3	6	43	8	5	8	3	3	3
CNBa117	112	210	Cattle	B.abortus bv9	China:Xinjiang	1980	4	5	3	12	2	2	3	3	6	43	8	5	8	3	3	3
CNBa106	37	77	Yak	B.abortus bv1	China:Sichuan	1981	4	5	4	12	2	2	3	1	6	43	8	4	4	3	4	3
CNBa107	28	82	Yak	B.abortus bv2	China:Sichuan	1981	4	5	4	12	2	2	3	3	6	43	8	4	4	3	4	5
CNBa100	36	72	Cattle	B.abortus bv3	China:Liaoning	1990	4	5	3	12	2	2	3	1	6	43	8	4	6	4	3	3
BAB8416	36	72	Human	B.abortus	China:Inner Mongolia	2013	4	5	3	12	2	2	3	1	6	43	8	6	6	7	3	3
104M	33	76	Cattle	B.abortus	China	2013	3	5	4	12	2	2	3	3	6	43	8	4	4	3	4	5
BD	38	339	Cattle	B.abortus	China	2008	2	5	3	12	2	2	3	1	6	43	8	4	5	6	3	3
MC	167	338	Cattle	B.abortus	China	2011	3	5	3	12	2	2	3	1	6	43	8	4	5	6	3	3
A19	235	432	-	B.abortus	China	2017	2	5	4	12	2	2	3	3	6	43	8	3	6	3	3	5
BJ1	36	72	Elk	B.abortus	China	2017	4	5	3	12	2	2	3	1	6	43	8	4	5	6	3	3
clpP	27	431	-	B.abortus	China	2019	2	5	4	12	2	3	3	3	6	43	8	3	7	3	3	5
B-IM-74-D2	36	72	Human	B.abortus	China	2023	4	5	3	12	2	2	3	1	6	43	8	4	6	4	3	3
S19	28	82	Cattle	B.abortus	China	2020	4	5	4	12	2	2	3	3	6	43	8	3	5	3	3	5

## Sheet: MST
key	MLVA-8	MLVA-11	speciesbiovar	isolated_in	year	Bruce06	Bruce08	Bruce11	Bruce12	Bruce42	Bruce43	Bruce45	Bruce55	Bruce18	Bruce19	Bruce21	Bruce04	Bruce07	Bruce09	Bruce16	Bruce30
2021SD099	235	432	B.abortus bv1	China:Shandong	2021	2	5	4	12	2	2	3	3	6	43	8	3	6	3	3	5
2022SD136	36	72	B.abortus bv3	China:Shandong	2022	4	5	3	12	2	2	3	1	6	43	8	6	7	8	3	3
2023SD025	36	72	B.abortus bv3	China:Shandong	2023	4	5	3	12	2	2	3	1	6	43	8	5	6	8	3	3
2023SD008	36	72	B.abortus bv3	China:Shandong	2023	4	5	3	12	2	2	3	1	6	43	8	4	5	9	3	3
2023SD437	36	72	B.abortus bv3	China:Shandong	2023	4	5	3	12	2	2	3	1	6	43	8	4	5	6	3	3
2023SD1010	116	331	B.abortus bv3	China:Shandong	2023	4	5	2	12	2	2	3	1	6	43	8	5	5	7	8	3
2023SD1036	112	-	B.abortus bv3	China:Shandong	2023	4	5	3	12	2	2	3	3	7	41	8	5	6	3	3	3
2024SD020	36	72	B.abortus bv3	China:Shandong	2024	4	5	3	12	2	2	3	1	6	43	8	5	6	5	3	3
2024SD729	36	72	B.abortus bv3	China:Shandong	2024	4	5	3	12	2	2	3	1	6	43	8	5	6	9	3	3
2024SD815	-	-	B.abortus bv3	China:Shandong	2024	4	5	3	12	2	3	3	1	8	43	8	4	6	3	3	3
2024SD843	36	72	B.abortus bv3	China:Shandong	2024	4	5	3	12	2	2	3	1	6	43	8	4	7	11	3	3
2024SD866	36	72	B.abortus bv3	China:Shandong	2024	4	5	3	12	2	2	3	1	6	43	8	4	8	5	3	3
2016Shevtsova#001	36	72	B.abortus	Kazakhstan	2015	4	5	3	12	2	2	3	1	6	43	8	4	6	8	3	3
2016Shevtsova#002	36	72	B.abortus	Kazakhstan	2015	4	5	3	12	2	2	3	1	6	43	8	4	6	8	3	3
2016Shevtsova#003	36	72	B.abortus	Kazakhstan	2015	4	5	3	12	2	2	3	1	6	43	8	4	6	8	3	3
2016Shevtsova#004	36	72	B.abortus	Kazakhstan	2015	4	5	3	12	2	2	3	1	6	43	8	4	6	8	3	3
2016Shevtsova#005	36	72	B.abortus	Kazakhstan	2015	4	5	3	12	2	2	3	1	6	43	8	4	6	8	3	3
2016Shevtsova#006	36	72	B.abortus	Kazakhstan	2015	4	5	3	12	2	2	3	1	6	43	8	4	6	8	3	3
2016Shevtsova#007	36	72	B.abortus	Kazakhstan	2015	4	5	3	12	2	2	3	1	6	43	8	4	6	8	3	3
2016Shevtsova#008	36	72	B.abortus	Kazakhstan	2015	4	5	3	12	2	2	3	1	6	43	8	4	6	8	3	3
2016Shevtsova#009	36	72	B.abortus	Kazakhstan	2015	4	5	3	12	2	2	3	1	6	43	8	4	6	8	3	3
2016Shevtsova#010	36	72	B.abortus	Kazakhstan	2015	4	5	3	12	2	2	3	1	6	43	8	4	6	8	3	3
2016Shevtsova#011	36	72	B.abortus	Kazakhstan	2015	4	5	3	12	2	2	3	1	6	43	8	4	6	8	3	3
2016Shevtsova#012	36	72	B.abortus	Kazakhstan	2015	4	5	3	12	2	2	3	1	6	43	8	4	6	8	3	3
2016Shevtsova#013	36	72	B.abortus	Kazakhstan	2015	4	5	3	12	2	2	3	1	6	43	8	4	6	8	3	3
2016Shevtsova#014	36	72	B.abortus	Kazakhstan	2015	4	5	3	12	2	2	3	1	6	43	8	4	6	8	3	3
2016Shevtsova#015	36	72	B.abortus	Kazakhstan	2015	4	5	3	12	2	2	3	1	6	43	8	4	6	8	3	3
2016Shevtsova#016	36	72	B.abortus	Kazakhstan	2015	4	5	3	12	2	2	3	1	6	43	8	4	6	8	3	3
2016Shevtsova#017	36	72	B.abortus	Kazakhstan	2015	4	5	3	12	2	2	3	1	6	43	8	4	6	8	3	3
2016Shevtsova#019	36	72	B.abortus	Kazakhstan	2015	4	5	3	12	2	2	3	1	6	43	8	4	6	8	3	3
2016Shevtsova#020	36	72	B.abortus	Kazakhstan	2015	4	5	3	12	2	2	3	1	6	43	8	5	6	7	3	3
2016Shevtsova#021	36	72	B.abortus	Kazakhstan	2015	4	5	3	12	2	2	3	1	6	43	8	5	4	5	3	3
2016Shevtsova#047	36	72	B.abortus	Kazakhstan	2015	4	5	3	12	2	2	3	1	6	43	8	4	7	8	3	3
2016Shevtsova#048	36	72	B.abortus	Kazakhstan	2015	4	5	3	12	2	2	3	1	6	43	8	4	6	8	3	3
2016Shevtsova#049	36	72	B.abortus	Kazakhstan	2015	4	5	3	12	2	2	3	1	6	43	8	4	6	8	3	3
2016Shevtsova#050	36	72	B.abortus	Kazakhstan	2015	4	5	3	12	2	2	3	1	6	43	8	4	6	8	3	3
2016Shevtsova#051	36	72	B.abortus	Kazakhstan	2015	4	5	3	12	2	2	3	1	6	43	8	4	6	8	3	3
2016Shevtsova#052	36	72	B.abortus	Kazakhstan	2015	4	5	3	12	2	2	3	1	6	43	8	4	6	8	3	3
2016Shevtsova#053	36	72	B.abortus	Kazakhstan	2015	4	5	3	12	2	2	3	1	6	43	8	4	5	8	3	3
2016Shevtsova#054	36	72	B.abortus	Kazakhstan	2015	4	5	3	12	2	2	3	1	6	43	8	4	7	8	3	3
2016Shevtsova#055	36	72	B.abortus	Kazakhstan	2015	4	5	3	12	2	2	3	1	6	43	8	4	6	8	3	3
2016Shevtsova#056	36	72	B.abortus	Kazakhstan	2015	4	5	3	12	2	2	3	1	6	43	8	4	6	8	3	3
2016Shevtsova#057	36	72	B.abortus	Kazakhstan	2015	4	5	3	12	2	2	3	1	6	43	8	4	6	8	3	3
2016Shevtsova#058	36	72	B.abortus	Kazakhstan	2015	4	5	3	12	2	2	3	1	6	43	8	4	6	8	3	3
2016Shevtsova#059	36	72	B.abortus	Kazakhstan	2015	4	5	3	12	2	2	3	1	6	43	8	4	6	6	3	3
2016Shevtsova#060	36	72	B.abortus	Kazakhstan	2015	4	5	3	12	2	2	3	1	6	43	8	4	6	8	3	3
2016Shevtsova#061	36	72	B.abortus	Kazakhstan	2015	4	5	3	12	2	2	3	1	6	43	8	4	7	8	3	3
2016Shevtsova#062	36	72	B.abortus	Kazakhstan	2015	4	5	3	12	2	2	3	1	6	43	8	4	7	8	3	3
2016Shevtsova#063	36	72	B.abortus	Kazakhstan	2015	4	5	3	12	2	2	3	1	6	43	8	4	7	8	3	3
2016Shevtsova#064	36	72	B.abortus	Kazakhstan	2015	4	5	3	12	2	2	3	1	6	43	8	5	9	11	3	3
2016Shevtsova#065	36	70	B.abortus	Kazakhstan	2015	4	5	3	12	2	2	3	1	7	43	8	6	5	7	3	3
2016Shevtsova#066	36	72	B.abortus	Kazakhstan	2015	4	5	3	12	2	2	3	1	6	43	8	5	13	4	3	3
2016Shevtsova#067	36	72	B.abortus	Kazakhstan	2015	4	5	3	12	2	2	3	1	6	43	8	7	5	5	3	3
2016Shevtsova#068	36	72	B.abortus	Kazakhstan	2015	4	5	3	12	2	2	3	1	6	43	8	5	9	11	3	3
2016Shevtsova#069	36	70	B.abortus	Kazakhstan	2015	4	5	3	12	2	2	3	1	7	43	8	6	5	7	3	3
2016Shevtsova#070	36	72	B.abortus	Kazakhstan	2015	4	5	3	12	2	2	3	1	6	43	8	5	9	11	3	3
2016Shevtsova#071	36	72	B.abortus	Kazakhstan	2015	4	5	3	12	2	2	3	1	6	43	8	5	9	11	3	3
2016Shevtsova#072	36	72	B.abortus	Kazakhstan	2015	4	5	3	12	2	2	3	1	6	43	8	5	9	11	3	3
2016Shevtsova#073	36	72	B.abortus	Kazakhstan	2015	4	5	3	12	2	2	3	1	6	43	8	4	7	8	3	3
2016Shevtsova#074	36	72	B.abortus	Kazakhstan	2015	4	5	3	12	2	2	3	1	6	43	8	4	8	6	3	3
2016Shevtsova#075	36	72	B.abortus	Kazakhstan	2015	4	5	3	12	2	2	3	1	6	43	8	5	9	11	3	3
2016Shevtsova#076	36	72	B.abortus	Kazakhstan	2015	4	5	3	12	2	2	3	1	6	43	8	4	7	6	3	3
2016Shevtsova#077	36	72	B.abortus	Kazakhstan	2015	4	5	3	12	2	2	3	1	6	43	8	5	9	11	3	3
2016Shevtsova#078	36	70	B.abortus	Kazakhstan	2015	4	5	3	12	2	2	3	1	7	43	8	6	5	7	3	3
2016Shevtsova#079	36	70	B.abortus	Kazakhstan	2015	4	5	3	12	2	2	3	1	7	43	8	6	5	7	3	3
2016Shevtsova#080	36	70	B.abortus	Kazakhstan	2015	4	5	3	12	2	2	3	1	7	43	8	6	5	7	3	3
2016Shevtsova#081	36	72	B.abortus	Kazakhstan	2015	4	5	3	12	2	2	3	1	6	43	8	4	8	6	3	3
2016Shevtsova#082	36	72	B.abortus	Kazakhstan	2015	4	5	3	12	2	2	3	1	6	43	8	4	7	8	3	3
2016Shevtsova#083	36	72	B.abortus	Kazakhstan	2015	4	5	3	12	2	2	3	1	6	43	8	5	9	11	3	3
2016Shevtsova#084	36	70	B.abortus	Kazakhstan	2015	4	5	3	12	2	2	3	1	7	43	8	6	5	7	3	3
2016Shevtsova#085	36	72	B.abortus	Kazakhstan	2015	4	5	3	12	2	2	3	1	6	43	8	4	6	8	3	3
2016Shevtsova#086	36	72	B.abortus	Kazakhstan	2015	4	5	3	12	2	2	3	1	6	43	8	4	8	11	3	3
2016Shevtsova#087	36	72	B.abortus	Kazakhstan	2015	4	5	3	12	2	2	3	1	6	43	8	4	6	8	3	3
2016Shevtsova#088	36	72	B.abortus	Kazakhstan	2015	4	5	3	12	2	2	3	1	6	43	8	4	6	8	3	3
2016Shevtsova#089	167	338	B.abortus	Kazakhstan	2015	3	5	3	12	2	2	3	1	6	43	8	4	6	4	3	3
2016Shevtsova#090	167	338	B.abortus	Kazakhstan	2015	3	5	3	12	2	2	3	1	6	43	8	4	6	4	3	3
2017Hernández-Mora#065	112	210	B.abortus	Costa Rica	2015	4	5	3	12	2	2	3	3	6	43	8	3	5	3	3	5
2017Hernández-Mora#066	112	210	B.abortus	Costa Rica	2015	4	5	3	12	2	2	3	3	6	43	8	3	5	3	3	5
2017Hernández-Mora#067	191	383	B.abortus	Costa Rica	2015	4	5	3	12	2	3	3	3	6	43	8	3	5	3	3	5
2017Hernández-Mora#068	28	82	B.abortus	Costa Rica	2015	4	5	4	12	2	2	3	3	6	43	8	4	3	3	3	5
2017Hernández-Mora#069	28	82	B.abortus	Costa Rica	2015	4	5	4	12	2	2	3	3	6	43	8	5	5	3	3	5
2017Hernández-Mora#070	28	82	B.abortus	Costa Rica	2015	4	5	4	12	2	2	3	3	6	43	8	8	5	3	3	5
2017Hernández-Mora#071	28	83	B.abortus	Costa Rica	2015	4	5	4	12	2	2	3	3	5	43	8	4	3	3	3	5
2017Hernández-Mora#072	28	82	B.abortus	Costa Rica	2015	4	5	4	12	2	2	3	3	6	43	8	3	5	3	3	5
2017Hernández-Mora#073	28	82	B.abortus	Costa Rica	2015	4	5	4	12	2	2	3	3	6	43	8	7	5	3	3	5
2017Hernández-Mora#074	112	210	B.abortus	Costa Rica	2015	4	5	3	12	2	2	3	3	6	43	8	3	5	3	3	5
2017Hernández-Mora#075	112	210	B.abortus	Costa Rica	2015	4	5	3	12	2	2	3	3	6	43	8	3	5	3	3	5
2017Hernández-Mora#076	112	210	B.abortus	Costa Rica	2015	4	5	3	12	2	2	3	3	6	43	8	3	5	3	3	5
2017Hernández-Mora#077	112	210	B.abortus	Costa Rica	2015	4	5	3	12	2	2	3	3	6	43	8	3	5	3	3	5
2017Hernández-Mora#078	112	210	B.abortus	Costa Rica	2015	4	5	3	12	2	2	3	3	6	43	8	3	5	3	3	5
2017Hernández-Mora#079	28	82	B.abortus	Costa Rica	2015	4	5	4	12	2	2	3	3	6	43	8	3	5	3	3	5
2017Hernández-Mora#080	28	82	B.abortus	Costa Rica	2015	4	5	4	12	2	2	3	3	6	43	8	8	5	3	3	5
2017Hernández-Mora#081	28	82	B.abortus	Costa Rica	2015	4	5	4	12	2	2	3	3	6	43	8	3	3	3	3	5
2017Hernández-Mora#082	28	82	B.abortus	Costa Rica	2016	4	5	4	12	2	2	3	3	6	43	8	3	5	3	3	5
2017Hernández-Mora#083	28	82	B.abortus	Costa Rica	2016	4	5	4	12	2	2	3	3	6	43	8	3	5	3	3	5
2017Hernández-Mora#084	28	82	B.abortus	Costa Rica	2016	4	5	4	12	2	2	3	3	6	43	8	3	5	3	3	5
2017Hernández-Mora#085	28	82	B.abortus	Costa Rica	2016	4	5	4	12	2	2	3	3	6	43	8	3	5	3	3	5
2017Hernández-Mora#086	28	82	B.abortus	Costa Rica	2016	4	5	4	12	2	2	3	3	6	43	8	3	5	3	3	5
2017Hernández-Mora#087	28	82	B.abortus	Costa Rica	2016	4	5	4	12	2	2	3	3	6	43	8	3	5	3	3	5
2017Hernández-Mora#088	28	82	B.abortus	Costa Rica	2016	4	5	4	12	2	2	3	3	6	43	8	3	5	3	3	5
2017Hernández-Mora#089	28	82	B.abortus	Costa Rica	2016	4	5	4	12	2	2	3	3	6	43	8	3	5	3	3	5
2017Hernández-Mora#090	28	82	B.abortus	Costa Rica	2016	4	5	4	12	2	2	3	3	6	43	8	3	5	3	3	5
2017Hernández-Mora#091	28	82	B.abortus	Costa Rica	2016	4	5	4	12	2	2	3	3	6	43	8	4	4	3	3	5
2017Hernández-Mora#092	28	82	B.abortus	Costa Rica	2016	4	5	4	12	2	2	3	3	6	43	8	4	4	3	3	5
2017Hernández-Mora#093	28	82	B.abortus	Costa Rica	2016	4	5	4	12	2	2	3	3	6	43	8	6	5	3	3	6
2017Hernández-Mora#094	28	82	B.abortus	Costa Rica	2016	4	5	4	12	2	2	3	3	6	43	8	3	5	3	3	6
2017Hernández-Mora#095	28	82	B.abortus	Costa Rica	2016	4	5	4	12	2	2	3	3	6	43	8	3	5	3	3	6
2017Hernández-Mora#096	28	82	B.abortus	Costa Rica	2016	4	5	4	12	2	2	3	3	6	43	8	4	4	3	3	6
2017Hernández-Mora#097	112	210	B.abortus	Costa Rica	2016	4	5	3	12	2	2	3	3	6	43	8	3	5	3	3	5
2017Hernández-Mora#098	28	82	B.abortus	Costa Rica	2016	4	5	4	12	2	2	3	3	6	43	8	4	3	3	3	5
2017Hernández-Mora#099	28	82	B.abortus	Costa Rica	2016	4	5	4	12	2	2	3	3	6	43	8	4	3	3	3	5
2017Hernández-Mora#100	28	82	B.abortus	Costa Rica	2016	4	5	4	12	2	2	3	3	6	43	8	4	3	3	3	5
2017Hernández-Mora#101	28	82	B.abortus	Costa Rica	2016	4	5	4	12	2	2	3	3	6	43	8	4	3	3	3	5
2017Hernández-Mora#102	28	82	B.abortus	Costa Rica	2016	4	5	4	12	2	2	3	3	6	43	8	4	3	3	3	5
2017Hernández-Mora#103	28	82	B.abortus	Costa Rica	2015	4	5	4	12	2	2	3	3	6	43	8	3	3	3	3	5
2017Hernández-Mora#104	28	82	B.abortus	Costa Rica	2015	4	5	4	12	2	2	3	3	6	43	8	3	4	3	3	6
2017Hernández-Mora#105	28	82	B.abortus	Costa Rica	2015	4	5	4	12	2	2	3	3	6	43	8	3	4	3	3	6
2017Hernández-Mora#106	28	82	B.abortus	Costa Rica	2016	4	5	4	12	2	2	3	3	6	43	8	6	5	3	3	6
2017Hernández-Mora#107	28	82	B.abortus	Costa Rica	2016	4	5	4	12	2	2	3	3	6	43	8	7	5	3	3	5
2017Hernández-Mora#108	28	82	B.abortus	Costa Rica	2016	4	5	4	12	2	2	3	3	6	43	8	4	3	3	3	5
2017Hernández-Mora#109	191	383	B.abortus	Costa Rica	2016	4	5	3	12	2	3	3	3	6	43	8	3	5	3	3	5
2017Hernández-Mora#110	28	82	B.abortus	Costa Rica	2016	4	5	4	12	2	2	3	3	6	43	8	4	3	3	3	5
2017Hernández-Mora#111	28	82	B.abortus	Costa Rica	2016	4	5	4	12	2	2	3	3	6	43	8	6	5	3	3	6
2017Hernández-Mora#112	28	82	B.abortus	Costa Rica	2015	4	5	4	12	2	2	3	3	6	43	8	3	5	3	3	6
2017Hernández-Mora#113	28	82	B.abortus	Costa Rica	2015	4	5	4	12	2	2	3	3	6	43	8	4	4	3	3	5
2017Hernández-Mora#127	27	79	B.abortus	Costa Rica	2015	4	5	4	12	2	3	3	3	6	43	8	3	5	3	3	5
2017Hernández-Mora#128	27	79	B.abortus	Costa Rica	2015	4	5	4	12	2	3	3	3	6	43	8	3	4	3	3	5
2017Hernández-Mora#129	27	79	B.abortus	Costa Rica	2015	4	5	4	12	2	3	3	3	6	43	8	3	3	3	3	5
2017Hernández-Mora#130	28	82	B.abortus	Costa Rica	2015	4	5	4	12	2	2	3	3	6	43	8	4	3	3	3	5
2017Hernández-Mora#131	191	383	B.abortus	Costa Rica	2015	4	5	3	12	2	3	3	3	6	43	8	3	5	3	3	5
2017Hernández-Mora#132	112	210	B.abortus	Costa Rica	2015	4	5	3	12	2	2	3	3	6	43	8	3	5	3	3	5
2017Hernández-Mora#133	112	210	B.abortus	Costa Rica	2015	4	5	3	12	2	2	3	3	6	43	8	3	5	3	3	5
2017Hernández-Mora#134	191	383	B.abortus	Costa Rica	2015	4	5	3	12	2	3	3	3	6	43	8	3	5	3	3	5
2017Hernández-Mora#135	191	383	B.abortus	Costa Rica	2015	4	5	3	12	2	3	3	3	6	43	8	3	5	3	3	5
2017Hernández-Mora#136	112	210	B.abortus	Costa Rica	2015	4	5	3	12	2	2	3	3	6	43	8	3	5	3	3	5
2017Hernández-Mora#137	28	82	B.abortus	Costa Rica	2015	4	5	4	12	2	2	3	3	6	43	8	5	5	3	3	5
2017Hernández-Mora#138	28	82	B.abortus	Costa Rica	2015	4	5	4	12	2	2	3	3	6	43	8	7	5	3	3	5
2017Hernández-Mora#139	28	82	B.abortus	Costa Rica	2015	4	5	4	12	2	2	3	3	6	43	8	5	5	3	3	5
2017Hernández-Mora#140	28	82	B.abortus	Costa Rica	2015	4	5	4	12	2	2	3	3	6	43	8	4	3	3	3	5
2017Hernández-Mora#141	28	82	B.abortus	Costa Rica	2015	4	5	4	12	2	2	3	3	6	43	8	4	3	3	3	5
2017Hernández-Mora#142	28	82	B.abortus	Costa Rica	2015	4	5	4	12	2	2	3	3	6	43	8	3	5	3	3	5
2017Hernández-Mora#143	28	82	B.abortus	Costa Rica	2016	4	5	4	12	2	2	3	3	6	43	8	3	5	3	3	5
2017Hernández-Mora#144	28	82	B.abortus	Costa Rica	2016	4	5	4	12	2	2	3	3	6	43	8	4	3	3	3	5
2017Hernández-Mora#145	191	383	B.abortus	Costa Rica	2016	4	5	3	12	2	3	3	3	6	43	8	3	5	3	3	5
2017Hernández-Mora#146	191	383	B.abortus	Costa Rica	2016	4	5	3	12	2	3	3	3	6	43	8	3	5	3	3	5
2017Hernández-Mora#147	191	383	B.abortus	Costa Rica	2016	4	5	3	12	2	3	3	3	6	43	8	3	5	3	3	5
2017Liu#117	28	82	B.abortus bv1	China:Inner Mongolia	2016	4	5	4	12	2	2	3	3	6	43	8	3	7	2	2	4
2017Liu#118	28	82	B.abortus bv1	China:Inner Mongolia	2016	4	5	4	12	2	2	3	3	6	43	8	3	7	2	2	3
2017Liu#176	112	210	B.abortus bv3	China:QingHai	2015	4	5	3	12	2	2	3	3	6	43	8	5	4	3	3	3
2017Liu#177	112	210	B.abortus bv3	China:QingHai	2015	4	5	3	12	2	2	3	3	6	43	8	6	4	3	3	3
2017Liu#178	112	210	B.abortus bv3	China:QingHai	2015	4	5	3	12	2	2	3	3	6	43	8	6	4	3	3	3
2019Islam#01	40	66	B.abortus bv3	Bangladesh	2017	3	5	3	12	2	2	3	3	7	43	8	5	4	3	3	3
2019Islam#02	40	66	B.abortus bv3	Bangladesh	2017	3	5	3	12	2	2	3	3	7	43	8	5	4	3	3	3
2019Islam#03	40	66	B.abortus bv3	Bangladesh	2017	3	5	3	12	2	2	3	3	7	43	8	5	4	3	3	3
2019Islam#04	40	66	B.abortus bv3	Bangladesh	2017	3	5	3	12	2	2	3	3	7	43	8	5	4	3	3	3
2019Islam#05	40	66	B.abortus bv3	Bangladesh	2017	3	5	3	12	2	2	3	3	7	43	8	5	4	3	3	3
2019Islam#06	40	66	B.abortus bv3	Bangladesh	2017	3	5	3	12	2	2	3	3	7	43	8	5	4	3	3	3
2019Islam#07	40	66	B.abortus bv3	Bangladesh	2017	3	5	3	12	2	2	3	3	7	43	8	5	4	3	3	3
2019Islam#08	40	66	B.abortus bv3	Bangladesh	2017	3	5	3	12	2	2	3	3	7	43	8	5	4	3	3	3
2019Islam#09	40	66	B.abortus bv3	Bangladesh	2017	3	5	3	12	2	2	3	3	7	43	8	5	4	3	3	3
2019Islam#10	40	66	B.abortus bv3	Bangladesh	2017	3	5	3	12	2	2	3	3	7	43	8	5	4	3	3	3
2019Singh#001	28	82	B.abortus bv1	India	2018	4	5	4	12	2	2	3	3	6	43	8	3	3	3	3	6
2019Singh#002	28	82	B.abortus bv1	India	2018	4	5	4	12	2	2	3	3	6	43	8	3	3	3	3	6
2019Singh#003	28	82	B.abortus bv1	India	2018	4	5	4	12	2	2	3	3	6	43	8	3	4	3	3	5
2019Singh#004	28	82	B.abortus bv1	India	2018	4	5	4	12	2	2	3	3	6	43	8	3	5	3	3	6
2019Singh#005	28	82	B.abortus bv1	India	2018	4	5	4	12	2	2	3	3	6	43	8	3	5	3	3	6
2019Singh#006	28	82	B.abortus bv1	India	2018	4	5	4	12	2	2	3	3	6	43	8	3	5	3	3	6
2019Singh#007	28	82	B.abortus bv1	India	2018	4	5	4	12	2	2	3	3	6	43	8	3	4	3	3	7
2019Singh#008	28	82	B.abortus bv1	India	2018	4	5	4	12	2	2	3	3	6	43	8	3	4	3	3	6
2019Singh#009	28	82	B.abortus bv1	India	2018	4	5	4	12	2	2	3	3	6	43	8	3	4	3	3	6
2019Singh#010	28	82	B.abortus bv1	India	2018	4	5	4	12	2	2	3	3	6	43	8	3	4	3	3	6
2019Singh#011	28	82	B.abortus bv1	India	2018	4	5	4	12	2	2	3	3	6	43	8	3	5	3	3	6
2025Cossu#107	28	82	B.abortus	South Africa	2017	4	5	4	12	2	2	3	3	6	43	8	2	6	3	3	5
2025Cossu#108	28	82	B.abortus	South Africa	2017	4	5	4	12	2	2	3	3	6	43	8	3	6	3	3	5
2025Cossu#109	28	82	B.abortus	South Africa	2017	4	5	4	12	2	2	3	3	6	43	8	3	6	3	3	5
2025Cossu#110	28	82	B.abortus	South Africa	2017	4	5	4	12	2	2	3	3	6	43	8	2	6	3	3	5
2025Cossu#111	28	82	B.abortus	South Africa	2015	4	5	4	12	2	2	3	3	6	43	8	3	6	3	3	5
2025Cossu#112	28	82	B.abortus	South Africa	2017	4	5	4	12	2	2	3	3	6	43	8	3	6	3	3	5
2025Cossu#113	28	82	B.abortus	South Africa	2017	4	5	4	12	2	2	3	3	6	43	8	4	6	3	3	5
2025Cossu#114	28	82	B.abortus	South Africa	2017	4	5	4	12	2	2	3	3	6	43	8	2	6	3	3	5
2025Cossu#115	28	82	B.abortus	South Africa	2016	4	5	4	12	2	2	3	3	6	43	8	4	6	3	3	5
2025Cossu#116	28	82	B.abortus bv1	South Africa	2023	4	5	4	12	2	2	3	3	6	43	8	3	4	3	4	4
2025Cossu#117	28	82	B.abortus bv1	South Africa	2023	4	5	4	12	2	2	3	3	6	43	8	3	4	3	4	4
2025Cossu#118	28	82	B.abortus bv1	South Africa	2023	4	5	4	12	2	2	3	3	6	43	8	3	5	3	4	4
2025Garrido#001	112	210	B.abortus	Ecuador	2024	4	5	3	12	2	2	3	3	6	43	8	3	6	3	5	6
2025Garrido#002	112	210	B.abortus	Ecuador	2024	4	5	3	12	2	2	3	3	6	43	8	3	6	3	5	6
2025Garrido#003	112	210	B.abortus	Ecuador	2024	4	5	3	12	2	2	3	3	6	43	8	3	6	3	5	6
2025Garrido#004	112	210	B.abortus	Ecuador	2024	4	5	3	12	2	2	3	3	6	43	8	3	6	3	5	6
2025Garrido#005	28	82	B.abortus bv1	Ecuador	2024	4	5	4	12	2	2	3	3	6	43	8	4	4	3	4	7
2025Garrido#006	28	82	B.abortus bv1	Ecuador	2024	4	5	4	12	2	2	3	3	6	43	8	4	4	3	4	7
2025Garrido#007	28	82	B.abortus bv1	Ecuador	2024	4	5	4	12	2	2	3	3	6	43	8	4	4	3	4	7
2025Garrido#008	28	334	B.abortus bv2	Ecuador	2023	4	5	4	12	2	2	3	3	6	45	7	3	5	3	4	5
2025Garrido#009	28	334	B.abortus bv2	Ecuador	2023	4	5	4	12	2	2	3	3	6	45	7	3	5	3	4	5
2025Garrido#010	28	334	B.abortus bv2	Ecuador	2023	4	5	4	12	2	2	3	3	6	45	7	3	5	3	4	5
2025Garrido#011	28	334	B.abortus bv2	Ecuador	2023	4	5	4	12	2	2	3	3	6	45	7	3	5	3	4	5
2025Garrido#012	28	82	B.abortus bv1	Ecuador	2023	4	5	4	12	2	2	3	3	6	43	8	4	4	3	4	6
2025Garrido#013	28	82	B.abortus bv1	Ecuador	2023	4	5	4	12	2	2	3	3	6	43	8	4	4	3	4	6
2025Garrido#014	28	82	B.abortus bv1	Ecuador	2023	4	5	4	12	2	2	3	3	6	43	8	4	4	3	4	6
2025Garrido#015	28	82	B.abortus bv1	Ecuador	2023	4	5	4	12	2	2	3	3	6	43	8	4	4	3	4	6
2025Garrido#016	28	82	B.abortus bv1	Ecuador	2023	4	5	4	12	2	2	3	3	6	43	8	3	6	3	4	5
2025Garrido#017	28	334	B.abortus bv2	Ecuador	2023	4	5	4	12	2	2	3	3	6	45	7	3	5	3	4	5
2025Garrido#018	28	334	B.abortus bv2	Ecuador	2023	4	5	4	12	2	2	3	3	6	45	7	3	5	3	4	5
2025Garrido#019	28	334	B.abortus bv2	Ecuador	2023	4	5	4	12	2	2	3	3	6	45	7	3	5	3	4	5
2025Garrido#020	28	334	B.abortus bv2	Ecuador	2023	4	5	4	12	2	2	3	3	6	45	7	3	5	3	4	5
2025Garrido#021	112	210	B.abortus	Ecuador	2022	4	5	3	12	2	2	3	3	6	43	8	3	5	3	3	5
2025Garrido#022	112	210	B.abortus	Ecuador	2022	4	5	3	12	2	2	3	3	6	43	8	3	6	3	5	6
2025Garrido#023	32	337	B.abortus bv4	Ecuador	2023	4	5	4	12	1	2	3	3	6	45	8	1	4	3	4	6
2025Garrido#024	28	334	B.abortus bv2	Ecuador	2023	4	5	4	12	2	2	3	3	6	45	7	3	5	3	4	5
2025Garrido#025	112	210	B.abortus	Ecuador	2023	4	5	3	12	2	2	3	3	6	43	8	3	6	3	5	6
2025Garrido#026	28	82	B.abortus bv1	Ecuador	2023	4	5	4	12	2	2	3	3	6	43	8	3	4	3	4	6
2025Garrido#027	191	383	B.abortus	Ecuador	2023	4	5	3	12	2	3	3	3	6	43	8	3	5	3	3	5
2025Garrido#028	191	383	B.abortus	Ecuador	2023	4	5	3	12	2	3	3	3	6	43	8	3	5	3	3	5
2025Garrido#029	32	337	B.abortus bv4	Ecuador	2023	4	5	4	12	1	2	3	3	6	45	8	1	4	3	4	6
GCA_002290765	38	339	B.abortus	Italy	2016	2	5	3	12	2	2	3	1	6	43	8	4	6	7	3	3
GCA_002290785	38	339	B.abortus	Italy	2016	2	5	3	12	2	2	3	1	6	43	8	4	6	7	3	3
GCA_002291365	226	426	B.abortus	Italy	2016	2	5	3	12	1	2	3	1	6	43	8	4	0	8	3	3
GCA_002895145	28	82	B.abortus	India	2016	4	5	4	12	2	2	3	3	6	43	8	3	4	3	6	6
GCA_003290345	235	432	B.abortus	China	2017	2	5	4	12	2	2	3	3	6	43	8	3	6	3	3	5
GCA_003675365	36	72	B.abortus	China	2017	4	5	3	12	2	2	3	1	6	43	8	4	5	6	3	3
GCA_008761575	27	431	B.abortus	China	2019	2	5	4	12	2	3	3	3	6	43	8	3	7	3	3	5
GCA_023650975	235	432	B.abortus	Italy	2022	2	5	4	12	2	2	3	3	6	43	8	3	5	3	3	4
GCA_023650995	235	432	B.abortus	Italy	2022	2	5	4	12	2	2	3	3	6	43	8	3	5	3	3	4
GCA_023651015	235	432	B.abortus	Italy	2022	2	5	4	12	2	2	3	3	6	43	8	3	5	3	3	4
GCA_023651035	235	432	B.abortus	Italy	2022	2	5	4	12	2	2	3	3	6	43	8	3	7	3	3	4
GCA_023651055	235	432	B.abortus	Italy	2022	2	5	4	12	2	2	3	3	6	43	8	3	5	3	3	4
GCA_023651075	235	432	B.abortus	Italy	2022	2	5	4	12	2	2	3	3	6	43	8	3	5	3	3	4
GCA_023651095	235	432	B.abortus	Italy	2022	2	5	4	12	2	2	3	3	6	43	8	3	5	3	3	4
GCA_023651115	235	432	B.abortus	Italy	2022	2	5	4	12	2	2	3	3	6	43	8	3	7	3	3	4
GCA_023651135	235	432	B.abortus	Italy	2022	2	5	4	12	2	2	3	3	6	43	8	3	5	3	3	4
GCA_023651155	235	432	B.abortus	Italy	2022	2	5	4	12	2	2	3	3	6	43	8	3	5	3	3	4
GCA_023651175	235	432	B.abortus	Italy	2022	2	5	4	12	2	2	3	3	6	43	8	3	8	3	3	4
GCA_023651195	235	432	B.abortus	Italy	2022	2	5	4	12	2	2	3	3	6	43	8	3	4	3	3	4
GCA_023651215	235	432	B.abortus	Italy	2022	2	5	4	12	2	2	3	3	6	43	8	3	7	3	3	4
GCA_023651235	235	432	B.abortus	Italy	2022	2	5	4	12	2	2	3	3	6	43	8	3	7	3	3	4
GCA_023651255	235	432	B.abortus	Italy	2022	2	5	4	12	2	2	3	3	6	43	8	3	5	3	3	4
GCA_023651275	235	432	B.abortus	Italy	2022	2	5	4	12	2	2	3	3	6	43	8	3	4	3	3	4
GCA_023651295	235	432	B.abortus	Italy	2022	2	5	4	12	2	2	3	3	6	43	8	3	5	3	3	4
GCA_023651315	235	432	B.abortus	Italy	2022	2	5	4	12	2	2	3	3	6	43	8	3	7	3	3	4
GCA_023651335	235	432	B.abortus	Italy	2022	2	5	4	12	2	2	3	3	6	43	8	3	5	3	3	4
GCA_023651375	235	432	B.abortus	Italy	2022	2	5	4	12	2	2	3	3	6	43	8	3	8	3	3	4
GCA_023651395	235	432	B.abortus	Italy	2022	2	5	4	12	2	2	3	3	6	43	8	3	7	3	0	4
GCA_023651415	235	432	B.abortus	Italy	2022	2	5	4	12	2	2	3	3	6	43	8	3	7	3	3	4
GCA_023651435	235	432	B.abortus	Italy	2022	2	5	4	12	2	2	3	3	6	43	8	3	5	3	3	4
GCA_023651455	235	432	B.abortus	Italy	2022	2	5	4	12	2	2	3	3	6	43	8	3	5	3	3	4
GCA_023651475	235	432	B.abortus	Italy	2022	2	5	4	12	2	2	3	3	6	43	8	3	5	3	3	4
GCA_023651495	235	432	B.abortus	Italy	2022	2	5	4	12	2	2	3	3	6	43	8	3	7	3	3	4
GCA_023651515	235	432	B.abortus	Italy	2022	2	5	4	12	2	2	3	3	6	43	8	3	5	3	3	4
GCA_023651555	235	432	B.abortus	Italy	2022	2	5	4	12	2	2	3	3	6	43	8	3	4	3	3	4
GCA_023651575	235	432	B.abortus	Italy	2022	2	5	4	12	2	2	3	3	6	43	8	3	5	3	3	4
GCA_023651595	235	432	B.abortus	Italy	2022	2	5	4	12	2	2	3	3	6	43	8	3	5	3	3	4
GCA_023651615	235	432	B.abortus	Italy	2022	2	5	4	12	2	2	3	3	6	43	8	3	5	3	3	4
GCA_023651655	235	432	B.abortus	Italy	2022	2	5	4	12	2	2	3	3	6	43	8	3	5	3	3	4
GCA_023651675	235	432	B.abortus	Italy	2022	2	5	4	12	2	2	3	3	6	43	8	3	8	3	3	4
GCA_023651695	235	432	B.abortus	Italy	2022	2	5	4	12	2	2	3	3	6	43	8	3	5	3	3	4
GCA_023651805	235	432	B.abortus	Italy	2022	2	5	4	12	2	2	3	3	6	43	8	3	5	3	3	4
GCA_023651845	235	432	B.abortus	Italy	2022	2	5	4	12	2	2	3	3	6	43	8	3	5	3	3	4
GCA_023704275	235	432	B.abortus	Italy	2022	2	5	4	12	2	2	3	3	6	43	8	3	5	3	3	4
GCA_036287805	36	72	B.abortus	China	2023	4	5	3	12	2	2	3	1	6	43	8	4	6	4	3	3
GCA_038420195	28	82	B.abortus	China	2020	4	5	4	12	2	2	3	3	6	43	8	3	5	3	3	5
SRR15047631	28	82	B.abortus	Egypt	2019	4	5	4	12	2	2	3	3	6	43	8	4	4	3	4	4
SRR15047643	28	400	B.abortus	Egypt	2017	4	5	4	12	2	2	3	3	6	43	7	5	4	3	4	4
SRR15047644	28	82	B.abortus	Egypt	2018	4	5	4	12	2	2	3	3	6	43	8	4	4	3	4	4
SRR15047646	28	82	B.abortus	Egypt	2017	4	5	4	12	2	2	3	3	6	43	8	4	4	3	4	4
SRR15047648	28	82	B.abortus	Egypt	2015	4	5	4	12	2	2	3	3	6	43	8	4	4	3	4	4
SRR15047649	28	82	B.abortus	Egypt	2015	4	5	4	12	2	2	3	3	6	43	8	4	4	3	4	4
SRR15047650	28	82	B.abortus	Egypt	2015	4	5	4	12	2	2	3	3	6	43	8	4	4	3	4	4
SRR15047652	28	82	B.abortus	Egypt	2015	4	5	4	12	2	2	3	3	6	43	8	4	4	3	4	4
SRR15047653	28	82	B.abortus	Egypt	2015	4	5	4	12	2	2	3	3	6	43	8	4	4	3	4	4
SRR15047654	28	82	B.abortus	Egypt	2015	4	5	4	12	2	2	3	3	6	43	8	4	4	3	4	4
SRR15047655	28	82	B.abortus	Egypt	2015	4	5	4	12	2	2	3	3	6	43	8	4	4	3	4	4
SRR15047656	28	81	B.abortus	Egypt	2020	4	5	4	12	2	2	3	3	4	43	8	4	7	3	5	8
SRR15047657	28	81	B.abortus	Egypt	2020	4	5	4	12	2	2	3	3	4	43	8	4	7	3	5	8
SRR15047658	28	81	B.abortus	Egypt	2019	4	5	4	12	2	2	3	3	4	43	8	4	5	3	5	8
SRR15047659	28	81	B.abortus	Egypt	2019	4	5	4	12	2	2	3	3	4	43	8	4	7	3	5	8
SRR15047660	28	81	B.abortus	Egypt	2019	4	5	4	12	2	2	3	3	4	43	8	4	7	3	5	8
SRR15047661	28	81	B.abortus	Egypt	2019	4	5	4	12	2	2	3	3	4	43	8	4	7	3	5	8
SRR15047663	28	82	B.abortus	Egypt	2019	4	5	4	12	2	2	3	3	6	43	8	4	4	3	4	4
SRR15047664	28	82	B.abortus	Egypt	2019	4	5	4	12	2	2	3	3	6	43	8	4	4	3	4	4
SRR15047665	28	82	B.abortus	Egypt	2017	4	5	4	12	2	2	3	3	6	43	8	4	4	3	4	4
SRR15047666	28	82	B.abortus	Egypt	2017	4	5	4	12	2	2	3	3	6	43	8	4	4	3	4	4
SRR15047667	28	83	B.abortus	Egypt	2017	4	5	4	12	2	2	3	3	5	43	8	3	5	3	4	5
SRR15047668	27	79	B.abortus	Egypt	2017	4	5	4	12	2	3	3	3	6	43	8	3	7	3	3	5
SRR15047669	28	82	B.abortus	Egypt	2017	4	5	4	12	2	2	3	3	6	43	8	4	4	3	4	4
SRR15047670	28	82	B.abortus	Egypt	2015	4	5	4	12	2	2	3	3	6	43	8	4	4	3	4	4
SRR15047671	28	82	B.abortus	Egypt	2015	4	5	4	12	2	2	3	3	6	43	8	4	4	3	4	4
SRR15047672	28	82	B.abortus	Egypt	2015	4	5	4	12	2	2	3	3	6	43	8	4	4	3	4	4
