# Supplementary material for: Molecular epidemiology of Brucella abortus in Shandong, China: high-resolution insights from combined MLVA-16 and core genome SNP analysis
Source: Front Microbiol. 2025 Oct 23;16:1695815. doi: 10.3389/fmicb.2025.1695815 (PMC12588999; doi:10.3389/fmicb.2025.1695815)
Supplement: SUPPLEMENTARY TABLE S4 — Molecular and genomic characteristics of Brucella abortus strains from human cases in Shandong Province, China (2021-2024). The detailed content of Table S4 is provided as a separate Excel file (Supplementary Table S4.xlsx). The table includes strain identifiers, genomic accession numbers, geographical origins, collection years, biovar classification, and complete MLVA genotyping profiles. [file Table_4.xlsx]

## Sheet: metadata-15649889-processed-ok
Strain ID	SRA_Accession	GenBank_Assembly	RefSeq_Assembly	Bioproject	Biosample	Host	Geo_loc_name	Collection Year	Biovar	species	SRA Link	MLVA-8	MLVA-11	Bruce06	Bruce08	Bruce11	Bruce12	Bruce42	Bruce43	Bruce45	Bruce55	Bruce18	Bruce19	Bruce21	Bruce04	Bruce07	Bruce09	Bruce16	Bruce30
2021SD099	SRR35510059	GCA_052585965.1	GCF_052585965.1	PRJNA1310245	SAMN50770947	Homo sapiens	China: Shandong, Dongying	2021	biovar 1	Brucella abortus	https://trace.ncbi.nlm.nih.gov/Traces/sra/?run=SRR35510059	235	432	2	5	4	12	2	2	3	3	6	43	8	3	6	3	3	5
2022SD136	SRR35510058	GCA_052585885.1	GCF_052585885.1	PRJNA1310245	SAMN50770948	Homo sapiens	China: Shandong, Linyi	2022	biovar 3	Brucella abortus	https://trace.ncbi.nlm.nih.gov/Traces/sra/?run=SRR35510058	36	72	4	5	3	12	2	2	3	1	6	43	8	6	7	8	3	3
2023SD008	SRR35510054	GCA_052585825.1	GCF_052585825.1	PRJNA1310245	SAMN50770950	Homo sapiens	China: Shandong, Dezhou	2023	biovar 3	Brucella abortus	https://trace.ncbi.nlm.nih.gov/Traces/sra/?run=SRR35510054	36	72	4	5	3	12	2	2	3	1	6	43	8	4	5	9	3	3
2023SD025	SRR35510055	GCA_052585865.1	GCF_052585865.1	PRJNA1310245	SAMN50770949	Homo sapiens	China: Shandong, Dezhou	2023	biovar 3	Brucella abortus	https://trace.ncbi.nlm.nih.gov/Traces/sra/?run=SRR35510055	36	72	4	5	3	12	2	2	3	1	6	43	8	5	6	8	3	3
2023SD437	SRR35510053	GCA_052585765.1	GCF_052585765.1	PRJNA1310245	SAMN50770951	Homo sapiens	China: Shandong, Weifang	2023	biovar 3	Brucella abortus	https://trace.ncbi.nlm.nih.gov/Traces/sra/?run=SRR35510053	36	72	4	5	3	12	2	2	3	1	6	43	8	4	5	6	3	3
2023SD1010	SRR35510052	GCA_052585745.1	GCF_052585745.1	PRJNA1310245	SAMN50770952	Homo sapiens	China: Shandong, Liaocheng	2023	biovar 3	Brucella abortus	https://trace.ncbi.nlm.nih.gov/Traces/sra/?run=SRR35510052	116	331	4	5	2	12	2	2	3	1	6	43	8	5	5	7	8	3
2023SD1036	SRR35510051	GCA_052585705.1	GCF_052585705.1	PRJNA1310245	SAMN50770953	Homo sapiens	China: Shandong, Weifang	2023	biovar 3	Brucella abortus	https://trace.ncbi.nlm.nih.gov/Traces/sra/?run=SRR35510051	112	-	4	5	3	12	2	2	3	3	7	41	8	5	6	3	3	3
2024SD020	SRR35510050	GCA_052585625.1	GCF_052585625.1	PRJNA1310245	SAMN50770954	Homo sapiens	China: Shandong, Dongying	2024	biovar 3	Brucella abortus	https://trace.ncbi.nlm.nih.gov/Traces/sra/?run=SRR35510050	36	72	4	5	3	12	2	2	3	1	6	43	8	5	6	5	3	3
2024SD729	SRR35510049	GCA_052585645.1	GCF_052585645.1	PRJNA1310245	SAMN50770955	Homo sapiens	China: Shandong, Rizhao	2024	biovar 3	Brucella abortus	https://trace.ncbi.nlm.nih.gov/Traces/sra/?run=SRR35510049	36	72	4	5	3	12	2	2	3	1	6	43	8	5	6	9	3	3
2024SD815	SRR35510048	GCA_052585545.1	GCF_052585545.1	PRJNA1310245	SAMN50770956	Homo sapiens	China: Shandong, Yantai	2024	biovar 3	Brucella abortus	https://trace.ncbi.nlm.nih.gov/Traces/sra/?run=SRR35510048	-	-	4	5	3	12	2	3	3	1	8	43	8	4	6	3	3	3
2024SD843	SRR35510057	GCA_052584285.1	GCF_052584285.1	PRJNA1310245	SAMN50770957	Homo sapiens	China: Shandong, Weifang	2024	biovar 3	Brucella abortus	https://trace.ncbi.nlm.nih.gov/Traces/sra/?run=SRR35510057	36	72	4	5	3	12	2	2	3	1	6	43	8	4	7	11	3	3
2024SD866	SRR35510056	GCA_052584155.1	GCF_052584155.1	PRJNA1310245	SAMN50770958	Homo sapiens	China: Shandong, Weifang	2024	biovar 3	Brucella abortus	https://trace.ncbi.nlm.nih.gov/Traces/sra/?run=SRR35510056	36	72	4	5	3	12	2	2	3	1	6	43	8	4	8	5	3	3
